# Supplementary material for: κ- and λ-Carrageenans from Marine Alga Chondrus armatus Exhibit Anticancer In Vitro Activity in Human Gastrointestinal Cancers Models
Source: Mar Drugs. 2022 Nov 25;20(12):741. doi: 10.3390/md20120741 (PMC9783017; doi:10.3390/md20120741)
Supplement: Supplementary file 1 [file marinedrugs-20-00741-s001.zip]

Archive with 1 entries (1 files):
- marinedrugs-1940353-supplementary.pdf
